# Supplementary material for: Microwave-Assisted Synthesis of 3-Hydroxy-2-oxindoles and Pilot Evaluation of Their Antiglaucomic Activity
Source: Int J Mol Sci. 2023 Mar 7;24(6):5101. doi: 10.3390/ijms24065101 (PMC10049166; doi:10.3390/ijms24065101)
Supplement: Supplementary file 1 [file ijms-24-05101-s001.zip]

Archive with 1 entries (1 files):
- ijms-2230052-supplementary.pdf
